# Supplementary material for: Three-Dimensional-Printed Photocatalytic Sponges Decorated with Mn-Doped ZnO Nanoparticles
Source: Materials (Basel). 2023 Aug 18;16(16):5672. doi: 10.3390/ma16165672 (PMC10456673; doi:10.3390/ma16165672)
Supplement: Supplementary file 1 [file materials-16-05672-s001.zip]

Archive with 1 entries (1 files):
- materials-2527784-supplementary.pdf
